# Supplementary material for: Thermo-Viscoelastic Response of Protein-Based Hydrogels
Source: Bioengineering (Basel). 2021 May 31;8(6):73. doi: 10.3390/bioengineering8060073 (PMC8228610; doi:10.3390/bioengineering8060073)
Supplement: Supplementary file 1 [file bioengineering-08-00073-s001.zip]

Archive with 1 entries (1 files):
- bioengineering-1231381-supplementary.pdf
